# Supplementary material for: Shortening the Lipid A Acyl Chains of Bordetella pertussis Enables Depletion of Lipopolysaccharide Endotoxic Activity
Source: Vaccines (Basel). 2020 Oct 9;8(4):594. doi: 10.3390/vaccines8040594 (PMC7712016; doi:10.3390/vaccines8040594)
Supplement: Supplementary file 1 [file vaccines-08-00594-s001.zip]

Archive with 4 entries (3 files):
- supplementary--r1--ae/
- supplementary--r1--ae/supplementary--fIGURE.pdf
- supplementary--r1--ae/SUPPLEMENTARY--tABLE--ae.docx
- supplementary--r1--ae/SUPPLEMENTARY--tABLE--AE.pdf
